# Supplementary material for: The CSF1R-Microglia Axis Has Protective Host-Specific Roles During Neurotropic Picornavirus Infection
Source: Front Immunol. 2021 Sep 9;12:621090. doi: 10.3389/fimmu.2021.621090 (PMC8458822; doi:10.3389/fimmu.2021.621090)
Supplement: Supplementary file 1 [file DataSheet_1.zip]

Archive with 1 entries (1 files):
- Supplemental Tables 1-20.xlsx
