# Supplementary material for: The CSF1R-Microglia Axis Has Protective Host-Specific Roles During Neurotropic Picornavirus Infection
Source: Front Immunol. 2021 Sep 9;12:621090. doi: 10.3389/fimmu.2021.621090 (PMC8458822; doi:10.3389/fimmu.2021.621090)
Supplement: Supplementary file 1 [file DataSheet_1.zip › Supplemental Tables 1-20.xlsx]

## Sheet: Contents
Supplemental Table 1	Gene expression in the cytokine-cytokine receptor interaction pathway of microglia-deficient B6J CNS CD4+ T cells relative to microglia-competent B6J CNS CD4+ T cells
Supplemental Table 2	Gene expression in the cytokine-cytokine receptor interaction pathway of microglia-deficient B6J CNS CD8+ T cells relative to microglia-competent B6J CNS CD8+ T cells
Supplemental Table 3	Gene expression in the JAK/STAT signaling pathway of microglia-deficient B6J CNS CD4+ T cells relative to microglia-competent B6J CNS CD4+ T cells
Supplemental Table 4	Gene expression in the JAK/STAT signaling pathway of microglia-deficient B6J CNS CD8+ T cells relative to microglia-competent B6J CNS CD8+ T cells
Supplemental Table 5	Gene expression in the T cell receptor signaling pathway of microglia-deficient B6J CNS CD4+ T cells relative to microglia-competent B6J CNS CD4+ T cells
Supplemental Table 6	Gene expression in the T cell receptor signaling pathway of microglia-deficient B6J CNS CD8+ T cells relative to microglia-competent B6J CNS CD8+ T cells
Supplemental Table 7	Gene expression in the cytokine-cytokine receptor interaction pathway of microglia-deficient SJL CNS CD4+ T cells relative to microglia-competent SJL CNS CD4+ T cells
Supplemental Table 8	Gene expression in the cytokine-cytokine receptor interaction pathway of microglia-deficient SJL CNS CD8+ T cells relative to microglia-competent SJL CNS CD8+ T cells
Supplemental Table 9	Gene expression in the JAK/STAT signaling pathway of microglia-deficient SJL CNS CD4+ T cells relative to microglia-competent SJL CNS CD4+ T cells
Supplemental Table 10	Gene expression in the JAK/STAT signaling pathway of microglia-deficient SJL CNS CD8+ T cells relative to microglia-competent SJL CNS CD8+ T cells
Supplemental Table 11	Gene expression in the T cell receptor signaling pathway of microglia-deficient SJL CNS CD4+ T cells relative to microglia-competent SJL CNS CD4+ T cells
Supplemental Table 12	Gene expression in the T cell receptor signaling pathway of microglia-deficient SJL CNS CD8+ T cells relative to microglia-competent SJL CNS CD8+ T cells
Supplemental Table 13	Gene expression in the cytokine-cytokine receptor interaction pathway of microglia-deficient B6J CNS CD4+ T cells relative to microglia-deficient SJL CNS CD4+ T cells
Supplemental Table 14	Gene expression in the cytokine-cytokine receptor interaction pathway of microglia-deficient B6J CNS CD8+ T cells relative to microglia-deficient SJL CNS CD8+ T cells
Supplemental Table 15	Gene expression in the JAK/STAT signaling pathway of microglia-deficient B6J CNS CD4+ T cells relative to microglia-deficient SJL CNS CD4+ T cells
Supplemental Table 16	Gene expression in the JAK/STAT signaling pathway of microglia-deficient B6J CNS CD8+ T cells relative to microglia-deficient SJL CNS CD8+ T cells
Supplemental Table 17	Gene expression in the T cell receptor signaling pathway of microglia-deficient B6J CNS CD4+ T cells relative to microglia-deficient SJL CNS CD4+ T cells
Supplemental Table 18	Gene expression in the T cell receptor signaling pathway of microglia-deficient B6J CNS CD8+ T cells relative to microglia-deficient SJL CNS CD8+ T cells
Supplemental Table 19	Cytokines and chemokines enriched in microglia-competent B6J CNS CD4+ T cells relative to microglia-competent SJL CNS CD4+ T cells
Supplemental Table 20	Cytokines and chemokines enriched in microglia-competent SJL CNS CD4+ T cells relative to microglia-competent B6J CNS CD4+ T cells

## Sheet: Supplemental Table 1
Cytokine-Cytokine Receptor Interaction B6J PLX v CTRL CD4 T Cell
gene	log2FoldChange	pvalue	-log10(pvalue)
ACVR1	0.0624215	0.892371	0.0494546
ACVR1B	0.000962238	0.996358	0.00158441
ACVR2A	0.239498	0.472328	0.325756
ACVR2B	-0.00749531	0.987157	0.00561373
ACVRL1	0.225256	0.582672	0.234576
AMH	-0.209302	0.462746	0.334658
BMP2	0.346115	0.505277	0.296471
BMP7	-0.186609	0.451464	0.345377
BMPR1A	0.128172	0.575302	0.240104
BMPR1B	1.06799	0.020978	1.67824
BMPR2	0.201274	0.337947	0.471151
CCL1	-0.258268	0.566778	0.246587
CCL2	1.49732	4.15185e-09	8.38176
CCL20	1.06702	0.0684198	1.16482
CCL22	0.443511	0.386463	0.412892
CCL25	-0.0235103	0.946319	0.0239626
CCL27	-0.442612	0.260196	0.584699
CCL28	0.177447	0.56659	0.246731
CCL3	1.02506	9.19598e-13	12.0364
CCL4	1.06307	4.29508e-12	11.367
CCL5	0.547274	4.17765e-06	5.37907
CCL7	0.899569	0.0130926	1.88297
CCR1	1.42398	1.25274e-12	11.9021
CCR10	0.3198	0.537308	0.269776
CCR2	0.329363	0.000827963	3.08199
CCR3	-0.0844357	0.746548	0.126942
CCR4	-0.553624	0.0023495	2.62902
CCR5	0.75338	0.00143101	2.84436
CCR6	-0.0698451	0.836746	0.0774062
CCR7	0.117113	0.385379	0.414111
CCR8	-0.295305	0.0817414	1.08756
CCR9	-0.510063	0.0902815	1.0444
CD27	0.41865	0.000240478	3.61893
CD40	1.00617	0.000137106	3.86294
CD40LG	-0.215926	0.394009	0.404493
CD70	0.437108	0.50427	0.297337
CLCF1	0.0778432	0.716457	0.14481
CNTF	0.0363569	0.67166	0.172851
CNTFR	0.278315	0.607406	0.216521
CRLF2	0.476861	0.00361737	2.44161
CSF1	0.916053	2.87304e-06	5.54166
CSF1R	-0.780586	0.000110731	3.95573
CSF2	-0.12421	0.822486	0.0848713
CSF2RA	1.0308	0.000740149	3.13068
CSF2RB	1.02833	4.79526e-07	6.31919
CSF3R	1.01748	0.00557247	2.25395
CTF1	-0.110202	0.81739	0.0875704
CX3CL1	0.639086	0.0235792	1.62747
CX3CR1	-0.854223	3.81164e-06	5.41889
CXCL10	0.768603	4.34524e-12	11.362
CXCL11	0.741696	0.000131962	3.87955
CXCL12	-0.140504	0.776069	0.1101
CXCL13	-0.979157	0.0142151	1.84725
CXCL14	1.14442	0.0171042	1.7669
CXCL16	0.36202	0.0631577	1.19957
CXCL2	0.615321	0.218473	0.660601
CXCL3	0.40976	0.45213	0.344736
CXCL6	-0.399427	0.397166	0.401028
CXCL9	-0.148855	0.506168	0.295706
CXCR1	0.557761	0.317759	0.497903
CXCR2	0.793973	0.0548383	1.26092
CXCR3	0.110602	0.303943	0.517208
CXCR4	-0.251782	0.100241	0.998954
CXCR5	0.0407734	0.82107	0.0856197
CXCR6	0.0564095	0.681562	0.166495
EDA	0.0836127	0.85772	0.0666545
EDA2R	0.655524	0.182678	0.738314
EDAR	0.0838422	0.843881	0.0737186
EGF	-0.256513	0.567452	0.246071
EGFR	-0.2146	0.499099	0.301813
EPOR	0.189282	0.203418	0.69161
FAS	0.0318315	0.875626	0.0576811
FASLG	-0.283391	0.0622443	1.2059
FLT1	-0.341179	0.398648	0.399411
FLT3	0.596902	0.0647001	1.1891
FLT3LG	-0.144938	0.428081	0.368474
FLT4	-0.0973765	0.855159	0.0679533
GDF5	-0.193496	0.708025	0.149951
GH1	-0.157435	0.182464	0.738822
GHR	-0.3542	0.412734	0.384329
HGF	0.225325	0.623779	0.204969
IFNA4	0.205872	0.46012	0.337129
IFNAR1	0.00197435	0.985261	0.00644882
IFNAR2	-0.0929058	0.447807	0.348909
IFNB1	1.46242	0.00999363	2.00028
IFNG	0.405691	0.00298797	2.52462
IFNGR1	-0.0575095	0.551198	0.258692
IFNGR2	0.212298	0.469043	0.328787
IFNLR1	-0.127532	0.806228	0.0935421
IL10	0.804586	1.63422e-06	5.78669
IL10RA	0.330968	0.000845757	3.07275
IL10RB	-0.0241883	0.868914	0.0610231
IL11	-0.0271463	0.94509	0.0245268
IL11RA	-0.366371	0.273911	0.56239
IL12B	0.431165	0.396087	0.40221
IL12RB1	0.461721	8.96259e-05	4.04757
IL12RB2	0.416446	0.00474001	2.32422
IL13	-0.352795	0.629103	0.201278
IL13RA1	0.657151	0.00574988	2.24034
IL15	0.869325	0.0162483	1.78919
IL15RA	0.346526	0.0996817	1.00138
IL17A	-0.188785	0.772298	0.112215
IL17RA	0.481689	5.25408e-06	5.2795
IL17RB	0.0380131	0.935381	0.0290117
IL18	0.813072	0.0215246	1.66706
IL18R1	-0.136843	0.186093	0.73027
IL18RAP	-0.0549138	0.606271	0.217334
IL1A	-1.59397	0.000762588	3.11771
IL1B	0.732786	0.0227153	1.64368
IL1R1	-0.15389	0.664672	0.177393
IL1R2	0.215877	0.389052	0.409992
IL1RAP	0.156293	0.386209	0.413178
IL2	-0.897637	0.058747	1.23101
IL20RA	-0.131184	0.75859	0.119993
IL20RB	-0.151697	0.71915	0.143181
IL21	0.00856993	0.958152	0.0185655
IL21R	0.270913	0.0215634	1.66628
IL22	-0.088201	0.84407	0.0736213
IL23R	0.132485	0.73433	0.134109
IL25	0.577139	0.211409	0.674877
IL2RA	-0.314055	0.0404255	1.39334
IL2RB	0.177696	0.0976208	1.01046
IL2RG	0.23826	0.0227349	1.64331
IL3RA	0.364424	0.0818502	1.08698
IL4	-0.219023	0.697262	0.156604
IL4R	0.305419	0.00462339	2.33504
IL5	-0.180493	0.778911	0.108512
IL5RA	-0.236911	0.566628	0.246702
IL6	1.24347	0.0109897	1.95901
IL6R	0.0266423	0.880957	0.0550454
IL6ST	0.260488	0.0117895	1.9285
IL7	-0.134438	0.765475	0.116069
IL7R	0.255172	0.029664	1.52777
IL9	0.000327035	0.972262	0.0122166
IL9R	-1.01421	0.00619482	2.20797
INHBA	0.468596	0.307948	0.511522
INHBB	0.00271604	0.990302	0.00423255
KDR	0.911315	0.000103277	3.986
KIT	0.473376	0.0951292	1.02169
KITLG	-0.0849849	0.864799	0.0630848
LEPR	-1.44958	5.83036e-07	6.2343
LIF	0.159156	0.412578	0.384494
LIFR	0.426406	0.219869	0.657836
LTA	-0.666249	0.0207628	1.68271
LTB	-0.128974	0.167708	0.775446
LTBR	0.577447	0.0215581	1.66639
MET	0.797763	0.0345806	1.46117
NGFR	0.523642	0.294954	0.530245
OSM	0.799218	8.5805e-06	5.06649
OSMR	0.174439	0.621375	0.206646
PDGFA	0.0750173	0.828167	0.0818823
PDGFB	0.0206292	0.926821	0.0330043
PDGFC	0.3774	0.233508	0.631698
PDGFRA	0.253034	0.450223	0.346573
PDGFRB	-0.315988	0.351902	0.453579
PLEKHO2	0.392494	0.00363354	2.43967
PRLR	-1.59216	9.32707e-18	17.0303
RELT	0.343894	0.0656147	1.183
TGFB1	0.0834352	0.634986	0.197236
TGFB2	0.0898286	0.717138	0.144397
TGFB3	1.39685	7.88252e-07	6.10333
TGFBR1	-0.727022	3.19797e-06	5.49513
TGFBR2	0.00772217	0.943435	0.0252879
TNF	-0.111842	0.47103	0.326951
TNFRSF11A	0.469458	0.277553	0.556654
TNFRSF11B	0.211724	0.704297	0.152244
TNFRSF12A	0.984088	0.000596082	3.22469
TNFRSF13B	-0.17434	0.310978	0.50727
TNFRSF13C	0.619204	0.102988	0.987215
TNFRSF14	-0.0423104	0.790358	0.102176
TNFRSF18	0.168387	0.210266	0.677231
TNFRSF19	0.703777	0.00318301	2.49716
TNFRSF1A	0.508941	0.00710282	2.14857
TNFRSF1B	0.397177	0.000265408	3.57609
TNFRSF21	0.555488	0.114815	0.940002
TNFRSF25	-0.184455	0.428643	0.367904
TNFRSF4	0.338292	0.00155158	2.80923
TNFRSF8	0.264006	0.170915	0.767221
TNFRSF9	-0.0795384	0.470282	0.327641
TNFSF10	0.0812297	0.466951	0.330729
TNFSF11	-0.894308	1.89435e-05	4.72254
TNFSF12	-0.00319603	0.998148	0.000804904
TNFSF13B	-0.400691	0.314954	0.501753
TNFSF14	-0.256011	0.170302	0.76878
TNFSF15	-0.0547069	0.920411	0.036018
TNFSF4	-0.513764	0.288688	0.539571
TNFSF8	-0.184726	0.197789	0.703798
TNFSF9	0.319439	0.309519	0.509313
VEGFA	0.0448182	0.86095	0.0650221
VEGFB	0.125002	0.736794	0.132654
VEGFC	-0.112329	0.822899	0.0846535
XCR1	0.00161823	0.995893	0.0017871

## Sheet: Supplemental Table 2
Cytokine-Cytokine Receptor Interaction B6J PLX v CTRL CD8 T Cell
gene	log2FoldChange	pvalue	-log10(pvalue)
ACVR1	0.330273	0.494211	0.306088
ACVR1B	-0.588759	0.0526064	1.27896
ACVR2A	0.161109	0.692553	0.159547
ACVR2B	-0.325358	0.38288	0.416937
ACVRL1	0.470759	0.311689	0.506279
AMH	-0.169828	0.128138	0.892323
BMP2	0.119521	0.776109	0.110077
BMP7	-1.48337	9.53298e-06	5.02077
BMPR1A	-0.0466218	0.878321	0.0563466
BMPR1B	0.116558	0.796327	0.0989087
BMPR2	0.240147	0.398212	0.399885
CCL1	-0.185684	0.65645	0.182798
CCL2	1.37639	4.90018e-05	4.30979
CCL20	0.386346	0.0629656	1.2009
CCL22	-0.314637	0.113863	0.943617
CCL25	0.364624	0.38134	0.418688
CCL27	-0.287902	0.540354	0.267322
CCL28	-0.035098	0.942447	0.0257431
CCL3	1.4944	1.38255e-14	13.8593
CCL4	1.21087	7.17751e-09	8.14403
CCL5	0.247198	0.124768	0.903898
CCL7	1.10357	0.010096	1.99585
CCR1	2.31092	5.60572e-16	15.2514
CCR10	-0.348909	0.0331395	1.47965
CCR2	0.691793	4.53191e-07	6.34372
CCR3	0.670616	0.0477808	1.32075
CCR4	0.232012	0.405556	0.391949
CCR5	0.764072	0.0154975	1.80974
CCR6	-0.58171	0.079562	1.09929
CCR7	-0.129143	0.496933	0.303702
CCR8	-0.895309	0.000926097	3.03334
CCR9	0.733006	0.0537217	1.26985
CD27	0.253914	0.105384	0.977224
CD40	1.08273	0.00211155	2.6754
CD40LG	0.15184	0.680317	0.167289
CD70	0.195441	0.312241	0.505509
CLCF1	-0.0427269	0.880028	0.0555036
CNTF	-0.0567983	0.508378	0.293813
CNTFR	-0.156652	0.69018	0.161037
CRLF2	0.434384	0.0522996	1.2815
CSF1	0.160213	0.552106	0.257977
CSF1R	-0.447617	0.105276	0.977669
CSF2	-0.68111	0.0326938	1.48554
CSF2RA	0.759588	0.0511172	1.29143
CSF2RB	1.45559	2.5758e-07	6.58909
CSF3R	0.91922	0.0389078	1.40996
CTF1	-0.255115	0.599328	0.222335
CX3CL1	-0.218004	0.550086	0.259569
CX3CR1	-0.450813	0.0678244	1.16861
CXCL10	0.404971	0.00901486	2.04504
CXCL11	0.932825	0.000422927	3.37373
CXCL12	-0.276761	0.569937	0.244173
CXCL13	0.150053	0.677478	0.169105
CXCL14	-0.0174284	0.965924	0.015057
CXCL16	0.477582	0.0733608	1.13454
CXCL2	0.269963	0.0595464	1.22514
CXCL3	0.227916	0.536157	0.270708
CXCL6	-0.0346015	0.610923	0.214013
CXCL9	0.6026	0.0465609	1.33198
CXCR1	0.17272	0.50716	0.294855
CXCR2	0.213093	0.40987	0.387353
CXCR3	-0.148693	0.322573	0.491372
CXCR4	-0.829172	9.68714e-05	4.0138
CXCR5	-0.297688	0.257168	0.589784
CXCR6	0.0926211	0.625881	0.203508
EDA	-0.604768	0.0631601	1.19956
EDA2R	0.625074	0.270818	0.567323
EDAR	0.185063	0.696307	0.157199
EGF	-0.290796	0.460379	0.336885
EGFR	-0.0668559	0.867783	0.061589
EPOR	-0.100112	0.358381	0.445655
FAS	0.269923	0.326642	0.485929
FASLG	0.211324	0.303966	0.517175
FLT1	-0.0393878	0.938023	0.0277867
FLT3	0.502994	0.220026	0.657525
FLT3LG	0.0489875	0.841421	0.0749864
FLT4	0.250833	0.58315	0.23422
GDF5	-0.184254	0.7362	0.133004
GH1	-0.144298	0.272003	0.565426
GHR	-0.211817	0.649919	0.187141
HGF	0.535435	0.152638	0.816337
IFNA4	0.532171	0.219841	0.657892
IFNAR1	-0.0685252	0.642724	0.191975
IFNAR2	-0.143007	0.399115	0.398902
IFNB1	0.470136	0.327237	0.485138
IFNG	0.789513	3.4893e-05	4.45726
IFNGR1	0.147727	0.273871	0.562453
IFNGR2	0.243042	0.519696	0.284251
IFNLR1	0.18845	0.280353	0.552295
IL10	1.41056	1.0973e-09	8.95968
IL10RA	0.0863018	0.530012	0.275714
IL10RB	-0.0953981	0.634706	0.197427
IL11	-0.0916966	0.750558	0.124616
IL11RA	-0.235522	0.559472	0.252222
IL12B	0.443195	0.379804	0.42044
IL12RB1	0.283474	0.0822464	1.08488
IL12RB2	0.28564	0.166138	0.779532
IL13	0.00356747	0.976371	0.0103853
IL13RA1	0.686857	0.0313147	1.50425
IL15	0.857498	0.0544787	1.26377
IL15RA	0.262023	0.348889	0.457312
IL17A	-0.0127662	0.962937	0.0164021
IL17RA	0.32306	0.0283502	1.54744
IL17RB	0.022329	0.96186	0.0168882
IL18	0.0138894	0.974564	0.0111895
IL18R1	-0.135153	0.350471	0.455348
IL18RAP	-0.0450895	0.760456	0.118926
IL1A	-1.12585	0.00209205	2.67943
IL1B	1.43185	0.000472449	3.32564
IL1R1	-0.675209	0.101726	0.99257
IL1R2	2.20162	4.32264e-08	7.36425
IL1RAP	0.0676745	0.781821	0.106893
IL2	0.00738331	0.993102	0.00300607
IL20RA	-0.301432	0.249324	0.603236
IL20RB	-0.0317238	0.953016	0.0208999
IL21	0.292031	0.327717	0.484501
IL21R	0.317057	0.0513809	1.2892
IL22	0.0464185	0.896391	0.0475024
IL23R	0.580796	0.204849	0.688566
IL25	0.271668	0.265202	0.576423
IL2RA	0.643043	0.00254042	2.59509
IL2RB	0.149843	0.316779	0.499244
IL2RG	0.139321	0.338533	0.470399
IL3RA	0.461899	0.097805	1.00964
IL4	-0.182612	0.111906	0.951148
IL4R	-0.0457782	0.761619	0.118262
IL5	-0.0364331	0.52569	0.27927
IL5RA	0.0724649	0.406023	0.39145
IL6	0.661586	0.183055	0.737419
IL6R	0.403034	0.110422	0.956944
IL6ST	0.0520155	0.71986	0.142752
IL7	-0.112309	0.769317	0.113894
IL7R	0.0355749	0.828953	0.0814701
IL9	8.49929e-05	0.9887	0.00493525
IL9R	-0.00992044	0.961052	0.017253
INHBA	0.207482	0.525458	0.279462
INHBB	0.242701	0.295574	0.529334
KDR	1.63735	2.68953e-07	6.57032
KIT	0.392922	0.28195	0.549828
KITLG	0.122364	0.807747	0.0927246
LEPR	-1.41085	0.000105468	3.97688
LIF	-0.0776609	0.778115	0.108956
LIFR	0.718794	0.0941772	1.02605
LTA	-0.544829	0.139859	0.854311
LTB	-0.425557	0.00111034	2.95454
LTBR	-0.0221687	0.946671	0.023801
MET	0.961787	0.035653	1.4479
NGFR	-0.0865268	0.816964	0.0877971
OSM	0.825931	0.000801258	3.09623
OSMR	-0.269092	0.541467	0.266428
PDGFA	0.0949118	0.820134	0.086115
PDGFB	-0.217261	0.46055	0.336723
PDGFC	-0.146965	0.713436	0.146645
PDGFRA	-0.749999	0.0663522	1.17814
PDGFRB	-1.23315	0.00413849	2.38316
PLEKHO2	0.389875	0.0362936	1.44017
PRLR	-1.77582	1.10422e-12	11.9569
RELT	0.00822967	0.973155	0.0118178
TGFB1	0.154554	0.519983	0.284011
TGFB2	-0.690241	0.0341577	1.46651
TGFB3	0.722018	0.0478924	1.31973
TGFBR1	-0.61361	0.00458511	2.33865
TGFBR2	-0.0784863	0.604908	0.218311
TNF	0.242668	0.26077	0.583742
TNFRSF11A	0.737851	0.12634	0.898461
TNFRSF11B	-0.401955	0.472467	0.325628
TNFRSF12A	0.914157	0.0140017	1.85382
TNFRSF13B	0.292404	0.227254	0.643488
TNFRSF13C	0.49398	0.276459	0.55837
TNFRSF14	0.0603973	0.784134	0.10561
TNFRSF18	0.339006	0.0707368	1.15035
TNFRSF19	-0.0567156	0.857139	0.0669489
TNFRSF1A	0.622931	0.0152614	1.81641
TNFRSF1B	0.291749	0.0549098	1.26035
TNFRSF21	0.855669	0.0499461	1.3015
TNFRSF25	-0.293858	0.345211	0.461916
TNFRSF4	1.0395	9.77199e-10	9.01002
TNFRSF8	0.475867	0.0760595	1.11885
TNFRSF9	0.64635	2.34004e-05	4.63078
TNFSF10	0.138635	0.371803	0.429687
TNFSF11	-1.05878	0.000656752	3.1826
TNFSF12	-0.23023	0.596018	0.22474
TNFSF13B	-0.724646	0.0875925	1.05753
TNFSF14	-0.572343	0.0246897	1.60748
TNFSF15	-0.0253618	0.636001	0.196542
TNFSF4	-0.415662	0.394181	0.404304
TNFSF8	-0.580564	0.00468626	2.32917
TNFSF9	0.491524	0.213846	0.669899
VEGFA	-0.29933	0.370189	0.431576
VEGFB	-0.617405	0.156087	0.806633
VEGFC	0.403162	0.449692	0.347085
XCR1	0.00142781	0.979176	0.00913939

## Sheet: Supplemental Table 3
JAK/STAT Signaling B6J PLX v CTRL CD4 T Cell
gene	log2FoldChange	pvalue	-log10(pvalue)
AKT1	0.0655021	0.622468	0.205883
AKT2	0.132088	0.332222	0.478571
AKT3	0.233709	0.119398	0.923002
BCL2L1	0.398151	0.00332324	2.47844
CBL	-0.0562068	0.688417	0.162148
CBLB	0.172392	0.140378	0.852701
CBLC	-0.311625	0.514896	0.28828
CCND1	0.66381	0.00734171	2.1342
CCND2	0.164524	0.115341	0.938015
CCND3	0.212561	0.0672281	1.17245
CISH	-0.00998222	0.9431	0.0254422
CLCF1	0.0778432	0.716457	0.14481
CNTF	0.0363569	0.67166	0.172851
CNTFR	0.278315	0.607406	0.216521
CREBBP	0.231589	0.0507908	1.29421
CRLF2	0.476861	0.00361737	2.44161
CSF2	-0.12421	0.822486	0.0848713
CSF2RA	1.0308	0.000740149	3.13068
CSF2RB	1.02833	4.79526e-07	6.31919
CSF3R	1.01748	0.00557247	2.25395
CTF1	-0.110202	0.81739	0.0875704
EP300	0.184322	0.144405	0.840418
EPOR	0.189282	0.203418	0.69161
GH1	-0.157435	0.182464	0.738822
GHR	-0.3542	0.412734	0.384329
GRB2	0.204164	0.100969	0.995811
IFNA4	0.205872	0.46012	0.337129
IFNAR1	0.00197435	0.985261	0.00644882
IFNAR2	-0.0929058	0.447807	0.348909
IFNB1	1.46242	0.00999363	2.00028
IFNG	0.405691	0.00298797	2.52462
IFNGR1	-0.0575095	0.551198	0.258692
IFNGR2	0.212298	0.469043	0.328787
IFNLR1	-0.127532	0.806228	0.0935421
IL10	0.804586	1.63422e-06	5.78669
IL10RA	0.330968	0.000845757	3.07275
IL10RB	-0.0241883	0.868914	0.0610231
IL11	-0.0271463	0.94509	0.0245268
IL11RA	-0.366371	0.273911	0.56239
IL12B	0.431165	0.396087	0.40221
IL12RB1	0.461721	8.96259e-05	4.04757
IL12RB2	0.416446	0.00474001	2.32422
IL13	-0.352795	0.629103	0.201278
IL13RA1	0.657151	0.00574988	2.24034
IL15	0.869325	0.0162483	1.78919
IL15RA	0.346526	0.0996817	1.00138
IL2	-0.897637	0.058747	1.23101
IL20RA	-0.131184	0.75859	0.119993
IL20RB	-0.151697	0.71915	0.143181
IL21	0.00856993	0.958152	0.0185655
IL21R	0.270913	0.0215634	1.66628
IL22	-0.088201	0.84407	0.0736213
IL23R	0.132485	0.73433	0.134109
IL2RA	-0.314055	0.0404255	1.39334
IL2RB	0.177696	0.0976208	1.01046
IL2RG	0.23826	0.0227349	1.64331
IL3RA	0.364424	0.0818502	1.08698
IL4	-0.219023	0.697262	0.156604
IL4R	0.305419	0.00462339	2.33504
IL5	-0.180493	0.778911	0.108512
IL5RA	-0.236911	0.566628	0.246702
IL6	1.24347	0.0109897	1.95901
IL6R	0.0266423	0.880957	0.0550454
IL6ST	0.260488	0.0117895	1.9285
IL7	-0.134438	0.765475	0.116069
IL7R	0.255172	0.029664	1.52777
IL9	0.000327035	0.972262	0.0122166
IL9R	-1.01421	0.00619482	2.20797
IRF9	0.206585	0.0474229	1.32401
JAK1	0.0782842	0.403352	0.394316
JAK2	0.277688	0.0046739	2.33032
JAK3	0.228876	0.0467942	1.32981
LEPR	-1.44958	5.83036e-07	6.2343
LIF	0.159156	0.412578	0.384494
LIFR	0.426406	0.219869	0.657836
MYC	0.431049	0.0058512	2.23275
OSM	0.799218	8.5805e-06	5.06649
OSMR	0.174439	0.621375	0.206646
PIAS1	0.11862	0.440173	0.356377
PIAS2	-0.321281	0.0688089	1.16236
PIAS3	0.0869088	0.692525	0.159565
PIAS4	0.138972	0.475568	0.322787
PIK3CA	0.00228797	0.983792	0.00709677
PIK3CB	0.0415487	0.871783	0.0595915
PIK3CD	0.269321	0.0174189	1.75898
PIK3CG	0.151633	0.183282	0.736881
PIK3R1	-0.0684012	0.534981	0.271661
PIK3R2	0.115254	0.56383	0.248852
PIK3R3	-0.300175	0.300186	0.522609
PIK3R5	0.256688	0.0481401	1.31749
PIM1	0.563875	4.132e-06	5.38384
PRLR	-1.59216	9.32707e-18	17.0303
PTPN11	0.0449657	0.706254	0.151039
PTPN6	0.000484602	0.996734	0.00142074
SOCS1	0.376414	0.0103759	1.98397
SOCS2	-0.346356	0.129581	0.887458
SOCS3	0.865669	4.7057e-14	13.3274
SOCS4	-0.0996547	0.496595	0.303998
SOCS5	0.0239163	0.906991	0.0423972
SOCS7	0.0277768	0.843054	0.0741448
SOS1	0.268959	0.0500469	1.30062
SOS2	0.193614	0.201672	0.695354
SPRED1	0.360676	0.0426192	1.3704
SPRED2	0.437275	0.0983102	1.0074
SPRY1	-0.0144334	0.952698	0.0210446
SPRY2	-0.000349969	0.999884	5.02371e-05
SPRY3	0.182429	0.660313	0.18025
SPRY4	0.181834	0.72975	0.136826
STAM	0.0606851	0.754611	0.122277
STAM2	0.129589	0.385417	0.414069
STAT1	0.2129	0.0336657	1.47281
STAT2	0.533892	1.27316e-06	5.89512
STAT3	0.345652	0.000797699	3.09816
STAT4	0.0272525	0.800017	0.0969008
STAT5A	0.291114	0.0264465	1.57763
STAT5B	0.333306	0.00272156	2.56518
STAT6	0.0603639	0.590596	0.22871
TYK2	0.27449	0.0137644	1.86124

## Sheet: Supplemental Table 4
JAK/STAT Signaling B6J PLX v CTRL CD8 T Cell
gene	log2FoldChange	pvalue	-log10(pvalue)
AKT1	0.0106779	0.953658	0.0206074
AKT2	0.155563	0.40718	0.390214
AKT3	0.188881	0.364496	0.438307
BCL2L1	0.595339	0.00165235	2.7819
CBL	0.268961	0.165112	0.782221
CBLB	0.254822	0.116348	0.934241
CBLC	-0.251107	0.111444	0.952943
CCND1	1.07347	0.00123924	2.90684
CCND2	0.11624	0.425691	0.370906
CCND3	0.27985	0.0819507	1.08645
CISH	-0.0628671	0.745252	0.127697
CLCF1	-0.0427269	0.880028	0.0555036
CNTF	-0.0567983	0.508378	0.293813
CNTFR	-0.156652	0.69018	0.161037
CREBBP	0.166014	0.31549	0.501015
CRLF2	0.434384	0.0522996	1.2815
CSF2	-0.68111	0.0326938	1.48554
CSF2RA	0.759588	0.0511172	1.29143
CSF2RB	1.45559	2.5758e-07	6.58909
CSF3R	0.91922	0.0389078	1.40996
CTF1	-0.255115	0.599328	0.222335
EP300	0.479108	0.00636354	2.1963
EPOR	-0.100112	0.358381	0.445655
GH1	-0.144298	0.272003	0.565426
GHR	-0.211817	0.649919	0.187141
GRB2	0.370937	0.0314861	1.50188
IFNA4	0.532171	0.219841	0.657892
IFNAR1	-0.0685252	0.642724	0.191975
IFNAR2	-0.143007	0.399115	0.398902
IFNB1	0.470136	0.327237	0.485138
IFNG	0.789513	3.4893e-05	4.45726
IFNGR1	0.147727	0.273871	0.562453
IFNGR2	0.243042	0.519696	0.284251
IFNLR1	0.18845	0.280353	0.552295
IL10	1.41056	1.0973e-09	8.95968
IL10RA	0.0863018	0.530012	0.275714
IL10RB	-0.0953981	0.634706	0.197427
IL11	-0.0916966	0.750558	0.124616
IL11RA	-0.235522	0.559472	0.252222
IL12B	0.443195	0.379804	0.42044
IL12RB1	0.283474	0.0822464	1.08488
IL12RB2	0.28564	0.166138	0.779532
IL13	0.00356747	0.976371	0.0103853
IL13RA1	0.686857	0.0313147	1.50425
IL15	0.857498	0.0544787	1.26377
IL15RA	0.262023	0.348889	0.457312
IL2	0.00738331	0.993102	0.00300607
IL20RA	-0.301432	0.249324	0.603236
IL20RB	-0.0317238	0.953016	0.0208999
IL21	0.292031	0.327717	0.484501
IL21R	0.317057	0.0513809	1.2892
IL22	0.0464185	0.896391	0.0475024
IL23R	0.580796	0.204849	0.688566
IL2RA	0.643043	0.00254042	2.59509
IL2RB	0.149843	0.316779	0.499244
IL2RG	0.139321	0.338533	0.470399
IL3RA	0.461899	0.097805	1.00964
IL4	-0.182612	0.111906	0.951148
IL4R	-0.0457782	0.761619	0.118262
IL5	-0.0364331	0.52569	0.27927
IL5RA	0.0724649	0.406023	0.39145
IL6	0.661586	0.183055	0.737419
IL6R	0.403034	0.110422	0.956944
IL6ST	0.0520155	0.71986	0.142752
IL7	-0.112309	0.769317	0.113894
IL7R	0.0355749	0.828953	0.0814701
IL9	8.49929e-05	0.9887	0.00493525
IL9R	-0.00992044	0.961052	0.017253
IRF9	0.0869799	0.549691	0.259881
JAK1	0.0282058	0.829368	0.0812525
JAK2	0.296887	0.0306847	1.51308
JAK3	0.0416035	0.794503	0.0999047
LEPR	-1.41085	0.000105468	3.97688
LIF	-0.0776609	0.778115	0.108956
LIFR	0.718794	0.0941772	1.02605
MYC	0.136661	0.524721	0.280071
OSM	0.825931	0.000801258	3.09623
OSMR	-0.269092	0.541467	0.266428
PIAS1	0.165688	0.432294	0.36422
PIAS2	-0.0310593	0.896947	0.0472333
PIAS3	0.145651	0.617181	0.209587
PIAS4	0.253555	0.333794	0.476521
PIK3CA	0.114627	0.462241	0.335131
PIK3CB	0.170826	0.614035	0.211807
PIK3CD	0.0605014	0.701144	0.154193
PIK3CG	0.172717	0.27035	0.568073
PIK3R1	-0.152488	0.319807	0.495111
PIK3R2	-0.561971	0.039736	1.40082
PIK3R3	-0.73933	0.0458242	1.33891
PIK3R5	-0.0604962	0.734585	0.133958
PIM1	0.589209	0.000547796	3.26138
PRLR	-1.77582	1.10422e-12	11.9569
PTPN11	-0.0391032	0.814017	0.0893668
PTPN6	-0.18595	0.236349	0.626447
SOCS1	0.319739	0.114618	0.940748
SOCS2	0.469151	0.131398	0.88141
SOCS3	0.820364	2.98602e-07	6.52491
SOCS4	0.11165	0.580348	0.236311
SOCS5	0.187841	0.494001	0.306272
SOCS7	-0.0847493	0.660615	0.180051
SOS1	0.342308	0.070456	1.15208
SOS2	0.443531	0.0318303	1.49716
SPRED1	0.352009	0.146198	0.835058
SPRED2	0.422785	0.222578	0.652518
SPRY1	0.653075	0.0398809	1.39924
SPRY2	0.0750826	0.806467	0.0934134
SPRY3	0.00168748	0.97905	0.00919515
SPRY4	0.013865	0.97881	0.0093018
STAM	-0.0455388	0.861685	0.0646515
STAM2	0.356844	0.0809675	1.09169
STAT1	0.186143	0.183811	0.735629
STAT2	0.387401	0.0117334	1.93058
STAT3	0.239836	0.095763	1.0188
STAT4	0.0550305	0.713196	0.146791
STAT5A	-0.112689	0.538764	0.268601
STAT5B	0.141618	0.362916	0.440194
STAT6	-0.172944	0.268113	0.571682
TYK2	-0.00185677	0.990433	0.0041748

## Sheet: Supplemental Table 5
T Cell Receptor Signaling B6J PLX v CTRL CD4 T Cell
gene	log2FoldChange	pvalue	-log10(pvalue)
AKT1	0.0655021	0.622468	0.205883
AKT2	0.132088	0.332222	0.478571
AKT3	0.233709	0.119398	0.923002
BCL10	-0.140515	0.324253	0.489116
CARD11	0.275713	0.0333358	1.47709
CBL	-0.0562068	0.688417	0.162148
CBLB	0.172392	0.140378	0.852701
CBLC	-0.311625	0.514896	0.28828
CD247	0.146192	0.124427	0.905086
CD28	0.00678153	0.949157	0.022662
CD3D	-0.0113918	0.965072	0.0154405
CD3E	0.0517636	0.689133	0.161697
CD3G	-0.0873218	0.525268	0.279619
CD4	0.195053	0.0861688	1.06465
CD40LG	-0.215926	0.394009	0.404493
CD8A	0.174047	0.222162	0.65333
CD8B	0.0837841	0.753933	0.122667
CDC42	-0.185202	0.119966	0.92094
CDK4	-0.381622	0.00294907	2.53031
CHP1	0.062585	0.62025	0.207433
CHUK	-0.0746846	0.561785	0.25043
CSF2	-0.12421	0.822486	0.0848713
CTLA4	0.0430825	0.737512	0.132231
DLG1	0.0457963	0.751557	0.124038
FOS	-0.033407	0.771863	0.11246
FYN	0.122957	0.240417	0.619036
GRAP2	0.0758859	0.499018	0.301884
GRB2	0.204164	0.100969	0.995811
GSK3B	0.175718	0.255078	0.593327
HRAS	0.0467766	0.772188	0.112277
ICOS	0.322808	0.000817297	3.08762
IFNG	0.405691	0.00298797	2.52462
IKBKB	0.151361	0.222248	0.653163
IKBKG	0.159388	0.235712	0.627618
IL10	0.804586	1.63422e-06	5.78669
IL2	-0.897637	0.058747	1.23101
IL4	-0.219023	0.697262	0.156604
IL5	-0.180493	0.778911	0.108512
ITK	0.0689383	0.451085	0.345742
JUN	0.0605975	0.627988	0.202049
KRAS	0.0131469	0.921311	0.0355938
LAT	0.0873454	0.359785	0.443957
LCK	0.18581	0.0747426	1.12643
LCP2	0.127026	0.207896	0.682154
MALT1	0.0530438	0.660073	0.180408
MAP2K1	0.212057	0.0503747	1.29779
MAP2K2	0.0925994	0.52709	0.278115
MAP2K7	0.108071	0.61438	0.211563
MAP3K14	0.382613	0.00819621	2.08639
MAP3K7	0.0418476	0.761446	0.118361
MAP3K8	0.168336	0.362717	0.440433
MAPK1	-0.115419	0.251397	0.59964
MAPK11	-0.0672518	0.760174	0.119087
MAPK12	-0.444859	0.357088	0.447225
MAPK13	0.0367387	0.924952	0.0338808
MAPK14	0.124699	0.302312	0.519544
MAPK3	-0.0317126	0.846976	0.072129
MAPK9	0.0101858	0.933882	0.0297081
NCK1	-0.0839196	0.631433	0.199672
NCK2	-0.00493806	0.977039	0.0100882
NFAT5	-0.0572839	0.73114	0.136
NFATC1	0.204865	0.120945	0.917412
NFATC2	0.0809903	0.56162	0.250558
NFATC3	0.0722165	0.496824	0.303798
NFATC4	0.226556	0.658278	0.18159
NFKB1	-0.0594673	0.588328	0.23038
NFKBIA	0.249758	0.0171347	1.76612
NFKBIB	0.378339	0.0408119	1.38921
NFKBIE	0.278577	0.0315395	1.50115
NRAS	-0.0281601	0.795606	0.0993021
PAK1	0.575712	0.0520249	1.28379
PAK2	-0.0637966	0.523152	0.281372
PAK3	0.790811	0.10841	0.964932
PAK4	0.159391	0.495007	0.305389
PAK5	0.376998	0.272829	0.564109
PAK6	0.472689	0.0722114	1.14139
PDCD1	0.476662	2.08744e-06	5.68039
PDPK1	-0.0709256	0.540911	0.266874
PIK3CA	0.00228797	0.983792	0.00709677
PIK3CB	0.0415487	0.871783	0.0595915
PIK3CD	0.269321	0.0174189	1.75898
PIK3CG	0.151633	0.183282	0.736881
PIK3R1	-0.0684012	0.534981	0.271661
PIK3R2	0.115254	0.56383	0.248852
PIK3R3	-0.300175	0.300186	0.522609
PIK3R5	0.256688	0.0481401	1.31749
PLCG1	-0.0701182	0.489497	0.31025
PPP3CA	0.122045	0.371219	0.430369
PPP3CB	-0.204075	0.114527	0.94109
PPP3CC	-0.156884	0.197424	0.704601
PPP3R1	0.0614282	0.655014	0.183749
PRKCQ	0.201515	0.0336574	1.47292
PTPN6	0.000484602	0.996734	0.00142074
PTPRC	-0.0090251	0.921968	0.0352843
RAF1	0.0345724	0.758208	0.120211
RASGRP1	-0.158268	0.159712	0.796663
RELA	0.226725	0.124289	0.905567
RHOA	0.00581865	0.962851	0.0164408
SOS1	0.268959	0.0500469	1.30062
SOS2	0.193614	0.201672	0.695354
TEC	0.0965357	0.580782	0.235987
TNF	-0.111842	0.47103	0.326951
VAV1	0.226202	0.0358887	1.44504
VAV2	0.0370034	0.870899	0.0600322
VAV3	-0.0373126	0.837339	0.0770989
ZAP70	0.236222	0.033864	1.47026

## Sheet: Supplemental Table 6
T Cell Receptor Signaling B6J PLX v CTRL CD8 T Cell
gene	log2FoldChange	pvalue	-log10(pvalue)
AKT1	0.0106779	0.953658	0.0206074
AKT2	0.155563	0.40718	0.390214
AKT3	0.188881	0.364496	0.438307
BCL10	0.128701	0.51138	0.291256
CARD11	0.225304	0.20755	0.682876
CBL	0.268961	0.165112	0.782221
CBLB	0.254822	0.116348	0.934241
CBLC	-0.251107	0.111444	0.952943
CD247	0.151291	0.256442	0.59101
CD28	0.330661	0.0264464	1.57763
CD3D	0.155517	0.648806	0.187885
CD3E	0.160092	0.371039	0.430581
CD3G	0.10094	0.595668	0.224996
CD4	-0.372422	0.0590402	1.22885
CD40LG	0.15184	0.680317	0.167289
CD8A	0.119023	0.493259	0.306925
CD8B	0.0642603	0.857526	0.0667528
CDC42	0.224273	0.175682	0.755273
CDK4	-0.386906	0.0289919	1.53772
CHP1	0.165854	0.342147	0.465788
CHUK	0.123854	0.484586	0.314629
CSF2	-0.68111	0.0326938	1.48554
CTLA4	0.550221	0.0022144	2.65474
DLG1	0.1125	0.572525	0.242206
FOS	-0.0537529	0.738978	0.131368
FYN	0.044692	0.758954	0.119784
GRAP2	0.018643	0.904376	0.043651
GRB2	0.370937	0.0314861	1.50188
GSK3B	0.260519	0.219124	0.659311
HRAS	0.061086	0.781153	0.107264
ICOS	0.719552	1.14606e-07	6.94079
IFNG	0.789513	3.4893e-05	4.45726
IKBKB	0.289018	0.0920149	1.03614
IKBKG	0.0288209	0.876249	0.0573726
IL10	1.41056	1.0973e-09	8.95968
IL2	0.00738331	0.993102	0.00300607
IL4	-0.182612	0.111906	0.951148
IL5	-0.0364331	0.52569	0.27927
ITK	-0.0861439	0.499338	0.301605
JUN	-0.363882	0.0365685	1.43689
KRAS	0.134463	0.462846	0.334563
LAT	0.218777	0.0995977	1.00175
LCK	0.0766399	0.598212	0.223145
LCP2	0.134861	0.339022	0.469772
MALT1	0.264461	0.115639	0.936894
MAP2K1	0.10161	0.499908	0.30111
MAP2K2	-0.041357	0.837526	0.0770017
MAP2K7	0.0386319	0.893013	0.049142
MAP3K14	0.0206558	0.917637	0.0373292
MAP3K7	0.0704105	0.710182	0.14863
MAP3K8	0.366169	0.144665	0.839636
MAPK1	0.0263217	0.851218	0.0699593
MAPK11	-0.0595388	0.839742	0.0758541
MAPK12	0.130461	0.602909	0.219748
MAPK13	0.126169	0.156263	0.806144
MAPK14	0.16112	0.336965	0.472415
MAPK3	-0.0237402	0.915734	0.0382305
MAPK9	-0.0531812	0.754486	0.122349
NCK1	0.116555	0.62407	0.204767
NCK2	-0.0262288	0.91116	0.0404056
NFAT5	-0.0672599	0.76847	0.114373
NFATC1	0.166638	0.363662	0.439302
NFATC2	0.0314776	0.870523	0.0602198
NFATC3	0.160185	0.281356	0.550743
NFATC4	0.190679	0.487089	0.312392
NFKB1	-0.15886	0.30113	0.521246
NFKBIA	0.246918	0.0929458	1.03177
NFKBIB	0.203398	0.418524	0.37828
NFKBIE	0.00873803	0.960944	0.0173018
NRAS	0.113956	0.448925	0.347826
PAK1	0.460082	0.225736	0.6464
PAK2	0.154311	0.268403	0.571213
PAK3	0.324719	0.499803	0.301201
PAK4	0.100224	0.746054	0.127229
PAK5	0.222232	0.643899	0.191183
PAK6	0.470533	0.166376	0.778909
PDCD1	0.17675	0.206735	0.684586
PDPK1	-0.0109966	0.945539	0.0243204
PIK3CA	0.114627	0.462241	0.335131
PIK3CB	0.170826	0.614035	0.211807
PIK3CD	0.0605014	0.701144	0.154193
PIK3CG	0.172717	0.27035	0.568073
PIK3R1	-0.152488	0.319807	0.495111
PIK3R2	-0.561971	0.039736	1.40082
PIK3R3	-0.73933	0.0458242	1.33891
PIK3R5	-0.0604962	0.734585	0.133958
PLCG1	-0.160391	0.257595	0.589062
PPP3CA	0.00608914	0.97381	0.0115256
PPP3CB	0.156138	0.378782	0.421611
PPP3CC	-0.0715201	0.669755	0.174084
PPP3R1	0.0162622	0.93128	0.0309199
PRKCQ	0.159258	0.228801	0.640542
PTPN6	-0.18595	0.236349	0.626447
PTPRC	0.152468	0.237282	0.624736
RAF1	-0.0782273	0.618299	0.208802
RASGRP1	-0.0932943	0.552375	0.257766
RELA	-0.0453053	0.823571	0.0842989
RHOA	0.0917849	0.595835	0.224874
SOS1	0.342308	0.070456	1.15208
SOS2	0.443531	0.0318303	1.49716
TEC	0.0837262	0.726301	0.138883
TNF	0.242668	0.26077	0.583742
VAV1	0.20189	0.177411	0.751019
VAV2	0.471482	0.12693	0.896437
VAV3	0.0384907	0.876506	0.0572453
ZAP70	0.154263	0.319865	0.495034

## Sheet: Supplemental Table 7
Cytokine-Cytokine Receptor Interaction SJL PLX v CTRL CD4 T Cell
gene	log2FoldChange	pvalue	-log10(pvalue)
ACVR1	-0.349971	0.447573	0.349136
ACVR1B	-0.0809579	0.788184	0.103373
ACVR2A	-0.0572254	0.88792	0.0516263
ACVR2B	0.393013	0.0356046	1.44849
ACVRL1	-0.666768	0.131252	0.881894
AMH	-0.0346922	0.936103	0.0286766
BMP2	-0.868964	0.0237405	1.62451
BMP7	0.53026	0.109007	0.962545
BMPR1A	0.50063	0.103546	0.984868
BMPR1B	1.29082	0.000904662	3.04351
BMPR2	-0.318986	0.255258	0.59302
CCL1	-0.092667	0.844675	0.0733102
CCL2	2.93938	1.77531e-12	11.7507
CCL20	0.0310441	0.584262	0.233392
CCL22	0.0273275	0.631053	0.199934
CCL25	0.304031	0.470984	0.326994
CCL27	0.0747406	0.864139	0.0634165
CCL28	0.0263176	0.596033	0.22473
CCL3	-0.229148	0.251452	0.599545
CCL4	0.133167	0.526271	0.278791
CCL5	-0.180349	0.272104	0.565265
CCL7	0.41685	0.312721	0.504843
CCR1	-0.0848827	0.768522	0.114344
CCR10	0.931697	0.00574564	2.24066
CCR2	-0.473765	0.000536767	3.27021
CCR3	0.120393	0.729062	0.137236
CCR4	-0.499226	0.0467269	1.33043
CCR5	-0.214278	0.492887	0.307252
CCR6	-0.468428	0.265726	0.575566
CCR7	0.0410394	0.828247	0.08184
CCR8	-0.837586	0.000397689	3.40046
CCR9	0.391226	0.310203	0.508355
CD27	0.0967479	0.537246	0.269826
CD40	0.731437	0.0366865	1.43549
CD40LG	-0.1115	0.731716	0.135657
CD70	0.119678	0.223505	0.650712
CLCF1	0.686321	0.0169176	1.77166
CNTF	0.224642	0.309535	0.50929
CNTFR	0.352481	0.0419006	1.37778
CRLF2	0.236131	0.29634	0.52821
CSF1	-0.0799847	0.763566	0.117153
CSF1R	-0.00276309	0.985781	0.00621956
CSF2	0.371089	0.0308167	1.51121
CSF2RA	0.0751748	0.842064	0.074655
CSF2RB	1.492	1.4242e-06	5.84643
CSF3R	0.775947	0.0442491	1.3541
CTF1	1.00894	0.00194238	2.71167
CX3CL1	1.88331	5.5399e-07	6.2565
CX3CR1	-0.575516	0.021343	1.67075
CXCL10	0.509791	0.00173002	2.76195
CXCL11	1.76485	2.23825e-11	10.6501
CXCL12	-1.47789	0.000979588	3.00896
CXCL13	1.58915	0.00050158	3.29966
CXCL14	1.2799	0.00112303	2.94961
CXCL16	0.348894	0.200397	0.69811
CXCL2	0.16746	0.141788	0.848361
CXCL3	0.149172	0.135075	0.869425
CXCL6	-0.00394056	0.907389	0.0422065
CXCL9	0.789378	0.0115347	1.93799
CXCR1	0.802565	0.0128612	1.89072
CXCR2	0.481837	0.0284758	1.54552
CXCR3	0.0469154	0.754593	0.122287
CXCR4	0.0350106	0.869306	0.0608271
CXCR5	-0.490904	0.0482874	1.31617
CXCR6	-0.516222	0.00657325	2.18222
EDA	-0.152292	0.731548	0.135757
EDA2R	0.363527	0.0285455	1.54446
EDAR	1.92701	0.000150695	3.8219
EGF	0.658853	0.0115183	1.93861
EGFR	0.523497	0.165677	0.780738
EPOR	0.023296	0.70032	0.154704
FAS	0.122416	0.656967	0.182457
FASLG	-0.671725	0.0014604	2.83553
FLT1	0.768772	0.00529253	2.27634
FLT3	-0.186438	0.674753	0.170855
FLT3LG	-0.184371	0.453872	0.343066
FLT4	0.272798	0.0517004	1.28651
GDF5	0.414212	0.0200644	1.69757
GH1	-0.000154377	0.93921	0.0272372
GHR	-0.535227	0.26435	0.57782
HGF	0.167024	0.721893	0.141527
IFNA4	-0.00617133	0.896781	0.0473135
IFNAR1	0.156838	0.288158	0.540369
IFNAR2	-0.229299	0.175704	0.755219
IFNB1	0.381356	0.0391571	1.40719
IFNG	-0.558779	0.00372648	2.4287
IFNGR1	0.0828551	0.539638	0.267898
IFNGR2	0.53731	0.146653	0.83371
IFNLR1	0.224266	0.102053	0.991174
IL10	-0.0413741	0.856031	0.0675105
IL10RA	-0.196898	0.156074	0.806669
IL10RB	-0.0766995	0.70671	0.150759
IL11	0.274148	0.0947098	1.02361
IL11RA	0.910247	0.0270715	1.56749
IL12B	-0.846978	0.0316721	1.49932
IL12RB1	0.337037	0.0423499	1.37315
IL12RB2	-0.0345994	0.872082	0.0594429
IL13	0.19055	0.137601	0.861378
IL13RA1	0.0345409	0.901599	0.0449864
IL15	0.325122	0.375613	0.425259
IL15RA	0.94448	0.00103584	2.98471
IL17A	0.0514192	0.322567	0.49138
IL17RA	0.141917	0.334992	0.474965
IL17RB	0.978001	0.00217552	2.66244
IL18	0.0869085	0.841713	0.0748358
IL18R1	0.169737	0.24086	0.618235
IL18RAP	0.116486	0.432009	0.364508
IL1A	-0.391045	0.276292	0.558631
IL1B	0.818683	0.029479	1.53049
IL1R1	-0.223708	0.603572	0.219271
IL1R2	-0.508998	0.153624	0.813542
IL1RAP	0.219115	0.37201	0.429446
IL2	0.0965794	0.846861	0.0721879
IL20RA	0.0682224	0.378977	0.421387
IL20RB	-0.0780334	0.870199	0.0603815
IL21	-0.997945	2.26968e-05	4.64404
IL21R	-0.0456298	0.778087	0.108972
IL22	-0.00934167	0.88633	0.0524045
IL23R	-0.505542	0.246124	0.608846
IL25	0.252655	0.0822001	1.08513
IL2RA	-0.10978	0.614457	0.211508
IL2RB	-0.00486303	0.974212	0.0113465
IL2RG	0.0510092	0.727241	0.138322
IL3RA	-0.124274	0.666555	0.176164
IL4	0.229761	0.107461	0.96875
IL4R	0.0669575	0.658163	0.181667
IL5	0.028762	0.610008	0.214664
IL5RA	-0.00206624	0.915812	0.0381936
IL6	0.941247	0.00280095	2.55269
IL6R	0.0926538	0.708578	0.149612
IL6ST	0.130483	0.362948	0.440156
IL7	0.171972	0.19261	0.715321
IL7R	0.393366	0.0165571	1.78102
IL9	-0.000535389	0.937656	0.0279564
IL9R	-0.162285	0.711406	0.147882
INHBA	0.147075	0.181849	0.740289
INHBB	0.111446	0.278013	0.555935
KDR	1.04856	0.00131043	2.88259
KIT	0.691694	0.0577373	1.23854
KITLG	1.11163	0.00160809	2.79369
LEPR	1.25876	0.000613988	3.21184
LIF	-0.534668	0.0518214	1.28549
LIFR	0.854427	0.0310691	1.50767
LTA	-0.924212	0.0135551	1.8679
LTB	0.418931	0.00132719	2.87707
LTBR	0.704652	0.035217	1.45325
MET	1.35895	0.000866645	3.06216
NGFR	0.800416	0.00493218	2.30696
OSM	0.741911	0.00320403	2.4943
OSMR	2.38963	3.74141e-05	4.42696
PDGFA	1.67991	4.31936e-05	4.36458
PDGFB	-0.217989	0.474064	0.324163
PDGFC	1.58144	4.23265e-05	4.37339
PDGFRA	0.984094	0.014882	1.82734
PDGFRB	-0.055622	0.956707	0.0192212
PLEKHO2	-0.143918	0.44643	0.350247
PRLR	0.803529	0.000920384	3.03603
RELT	0.879171	0.000504782	3.2969
TGFB1	0.0136332	0.954509	0.02022
TGFB2	1.25247	0.000167996	3.7747
TGFB3	0.178775	0.628908	0.201413
TGFBR1	-0.226577	0.287422	0.541481
TGFBR2	0.121321	0.424871	0.371743
TNF	-0.689163	0.00114508	2.94116
TNFRSF11A	-0.370913	0.409324	0.387932
TNFRSF11B	0.0138652	0.521224	0.282975
TNFRSF12A	0.38381	0.289442	0.538438
TNFRSF13B	-0.202875	0.384302	0.415328
TNFRSF13C	-0.450788	0.33454	0.475552
TNFRSF14	-0.298314	0.16413	0.784813
TNFRSF18	0.384334	0.0398095	1.40001
TNFRSF19	0.668521	0.0359984	1.44372
TNFRSF1A	0.46234	0.0788974	1.10294
TNFRSF1B	0.0865214	0.569557	0.244463
TNFRSF21	-0.742099	0.0731584	1.13574
TNFRSF25	0.17291	0.581943	0.23512
TNFRSF4	0.156588	0.298795	0.524627
TNFRSF8	0.962172	0.000477034	3.32145
TNFRSF9	0.0171433	0.910455	0.0407415
TNFSF10	-0.393216	0.0117919	1.92841
TNFSF11	-1.18433	3.59028e-05	4.44487
TNFSF12	0.244981	0.0803586	1.09497
TNFSF13B	-0.684923	0.161968	0.79057
TNFSF14	-0.517837	0.0419013	1.37777
TNFSF15	0.0473777	0.551588	0.258385
TNFSF4	0.453989	0.0189956	1.72135
TNFSF8	-0.0775477	0.70117	0.154176
TNFSF9	0.153153	0.701546	0.153944
VEGFA	0.264499	0.422354	0.374323
VEGFB	0.998053	0.0159564	1.79707
VEGFC	0.546898	0.0129456	1.88788
XCR1	0.211896	0.16266	0.78872

## Sheet: Supplemental Table 8
Cytokine-Cytokine Receptor Interaction SJL PLX v CTRL CD8 T Cell
gene	log2FoldChange	pvalue	-log10(pvalue)
ACVR1	0.187189	0.674603	0.170952
ACVR1B	0.0806935	0.788804	0.103031
ACVR2A	-0.0441449	0.905948	0.0428969
ACVR2B	0.351473	0.703627	0.152657
ACVRL1	-0.576437	0.288904	0.539246
AMH	-0.152975	0.651324	0.186203
BMP2	0.42819	0.173255	0.761315
BMP7	0.136845	0.726834	0.138565
BMPR1A	0.813847	0.00323379	2.49029
BMPR1B	0.697535	0.252656	0.597471
BMPR2	0.0986535	0.669581	0.174197
CCL1	0.453437	0.170731	0.767689
CCL2	0.374326	0.219097	0.659364
CCL20	-0.0662548	0.308743	0.510403
CCL22	-0.0029294	0.316469	0.499668
CCL25	-0.0903586	0.754918	0.1221
CCL27	0.0276778	0.864946	0.0630111
CCL28	0.0760267	0.964625	0.0156414
CCL3	0.474695	0.00643517	2.19144
CCL4	0.477957	0.0126682	1.89729
CCL5	-0.101866	0.400564	0.397328
CCL7	0.179026	0.634291	0.197712
CCR1	0.465965	0.0436285	1.36023
CCR10	0.233777	0.652367	0.185508
CCR2	0.161667	0.185671	0.731256
CCR3	0.231569	0.434187	0.362323
CCR4	0.402665	0.0501925	1.29936
CCR5	0.389278	0.158031	0.801259
CCR6	-0.142337	0.828573	0.0816691
CCR7	-0.19765	0.243677	0.613185
CCR8	-0.677141	0.00823557	2.08431
CCR9	0.134983	0.718326	0.143678
CD27	-0.269528	0.0454238	1.34272
CD40	-0.046385	0.950788	0.0219162
CD40LG	0.838052	0.00327241	2.48513
CD70	0.00349355	0.522936	0.281552
CLCF1	-0.465013	0.0517579	1.28602
CNTF	-0.112969	0.68948	0.161479
CNTFR	-0.0705126	0.88039	0.0553247
CRLF2	-0.176046	0.416813	0.380059
CSF1	0.789379	0.000732801	3.13501
CSF1R	-1.35799	3.67793e-08	7.4344
CSF2	-0.226323	0.573249	0.241657
CSF2RA	-0.0804798	0.979243	0.00910971
CSF2RB	0.242175	0.2867	0.542573
CSF3R	-0.749363	0.0952554	1.02111
CTF1	0.100942	0.963765	0.0160288
CX3CL1	0.847397	0.0147061	1.8325
CX3CR1	-0.0217258	0.851413	0.0698597
CXCL10	0.504888	0.000198099	3.70312
CXCL11	1.65089	3.99416e-13	12.3986
CXCL12	-0.185377	0.892916	0.0491894
CXCL13	-0.363529	0.284875	0.545345
CXCL14	0.787434	0.148202	0.829147
CXCL16	0.755168	0.00133227	2.87541
CXCL2	0.724363	0.158125	0.800998
CXCL3	0.286907	0.397527	0.400634
CXCL6	-0.0932796	0.702549	0.153324
CXCL9	0.325162	0.195806	0.708174
CXCR1	0.0638632	0.374924	0.426056
CXCR2	0.331909	0.811219	0.0908621
CXCR3	-0.269229	0.042632	1.37026
CXCR4	0.178589	0.308831	0.510279
CXCR5	-0.656574	0.00889739	2.05074
CXCR6	0.0626082	0.756487	0.121199
EDA	0.609806	0.32986	0.481671
EDA2R	0.343507	0.255349	0.592865
EDAR	0.967965	0.0794656	1.09982
EGF	-0.304712	0.4569	0.340179
EGFR	1.00192	0.00668274	2.17505
EPOR	-0.0184878	0.857758	0.0666351
FAS	-0.00288682	0.975062	0.0109677
FASLG	-0.0193331	0.848694	0.071249
FLT1	-1.35242	0.00292817	2.5334
FLT3	0.264877	0.362264	0.440975
FLT3LG	-0.479276	0.022207	1.65351
FLT4	-0.0389642	0.840639	0.0753904
GDF5	0.0158946	0.929866	0.0315798
GH1	-0.0193834	0.648506	0.188086
GHR	0.380685	0.497006	0.303638
HGF	0.306718	0.613533	0.212162
IFNA4	0.0150324	0.706463	0.15091
IFNAR1	-0.156802	0.215231	0.667094
IFNAR2	-0.143675	0.329379	0.482304
IFNB1	0.312425	0.0156123	1.80653
IFNG	0.12512	0.431652	0.364866
IFNGR1	-0.0282034	0.821894	0.0851844
IFNGR2	0.304414	0.337877	0.471241
IFNLR1	0.641117	0.191454	0.717936
IL10	0.834975	2.95426e-05	4.52955
IL10RA	-0.149054	0.210806	0.676116
IL10RB	-0.151856	0.380095	0.420108
IL11	0.402255	0.548287	0.260992
IL11RA	0.509879	0.267644	0.572442
IL12B	-0.187314	0.962716	0.0165017
IL12RB1	-0.0633753	0.704654	0.152024
IL12RB2	0.595746	0.000868438	3.06126
IL13	-0.117575	0.215913	0.665722
IL13RA1	0.256478	0.330053	0.481416
IL15	0.587647	0.0803655	1.09493
IL15RA	-0.142851	0.531972	0.274111
IL17A	-0.213354	0.735593	0.133362
IL17RA	-0.121891	0.335098	0.474828
IL17RB	0.325783	0.619472	0.207979
IL18	0.562299	0.138135	0.859697
IL18R1	-0.179087	0.156257	0.806162
IL18RAP	0.0458761	0.755022	0.12204
IL1A	-0.0553201	0.984839	0.00663458
IL1B	0.579858	0.0777222	1.10945
IL1R1	0.191315	0.740793	0.130303
IL1R2	0.103732	0.146463	0.834271
IL1RAP	0.0821304	0.730158	0.136583
IL2	-0.0357852	0.513841	0.289171
IL20RA	0.309737	0.546298	0.26257
IL20RB	0.0670357	0.893463	0.0489237
IL21	-0.100271	0.9036	0.0440238
IL21R	-0.0601872	0.641937	0.192508
IL22	-0.0932144	0.772549	0.112074
IL23R	-0.945317	0.0408514	1.38879
IL25	0.30921	0.585032	0.23282
IL2RA	0.597745	0.00110583	2.95631
IL2RB	-0.00858706	0.982666	0.00759423
IL2RG	-0.134509	0.291856	0.534831
IL3RA	-0.0676721	0.844178	0.0735658
IL4	-0.0701408	0.820949	0.0856836
IL4R	-0.21535	0.112221	0.949927
IL5	-0.170929	0.610926	0.214011
IL5RA	-0.193386	0.224206	0.649353
IL6	0.421333	0.206963	0.684108
IL6R	-0.357811	0.148789	0.827428
IL6ST	0.0500237	0.695901	0.157453
IL7	-0.0923544	0.829321	0.0812774
IL7R	0.120435	0.407	0.390406
IL9	0.290523	0.276597	0.558153
IL9R	-0.825097	0.0610964	1.21398
INHBA	-0.00280905	0.997379	0.00113984
INHBB	0.0430777	0.74241	0.129356
KDR	0.387459	0.169366	0.771174
KIT	0.799021	0.0197285	1.70491
KITLG	-0.238107	0.69905	0.155492
LEPR	0.369871	0.41531	0.381627
LIF	-0.0236313	0.733562	0.134563
LIFR	0.777766	0.0424485	1.37214
LTA	-0.205563	0.673098	0.171922
LTB	-0.426671	0.000135908	3.86675
LTBR	0.653463	0.0291592	1.53522
MET	-0.268186	0.67358	0.171611
NGFR	0.00769436	0.850673	0.0702371
OSM	0.125392	0.539287	0.26818
OSMR	1.06343	0.00827105	2.08244
PDGFA	0.578043	0.233164	0.632339
PDGFB	-0.246764	0.299536	0.523551
PDGFC	0.460876	0.262537	0.58081
PDGFRA	0.651077	0.128596	0.890771
PDGFRB	-0.514848	0.27308	0.56371
PLEKHO2	-0.159095	0.343841	0.463643
PRLR	0.903378	4.78837e-05	4.31981
RELT	-0.287237	0.162684	0.788654
TGFB1	-0.054214	0.842465	0.0744482
TGFB2	0.495846	0.119187	0.92377
TGFB3	0.156137	0.471358	0.326649
TGFBR1	0.132235	0.483748	0.315381
TGFBR2	-0.128632	0.335787	0.473936
TNF	-0.0312015	0.85324	0.0689286
TNFRSF11A	-0.59309	0.266898	0.573655
TNFRSF11B	-0.0531538	0.79362	0.100387
TNFRSF12A	0.546328	0.0806248	1.09353
TNFRSF13B	0.0649029	0.727279	0.138299
TNFRSF13C	-0.403759	0.267926	0.571985
TNFRSF14	-0.078487	0.670539	0.173576
TNFRSF18	0.14466	0.321132	0.493317
TNFRSF19	0.946838	0.00089803	3.04671
TNFRSF1A	-0.0670652	0.801839	0.095913
TNFRSF1B	-0.0107983	0.965954	0.0150434
TNFRSF21	-0.516441	0.266278	0.574664
TNFRSF25	-0.44591	0.103025	0.987057
TNFRSF4	-0.00492154	0.863698	0.063638
TNFRSF8	0.754046	0.00113226	2.94606
TNFRSF9	0.626249	2.71826e-06	5.56571
TNFSF10	0.03205	0.800418	0.096683
TNFSF11	0.151517	0.394048	0.404451
TNFSF12	-0.302062	0.669207	0.17444
TNFSF13B	0.237975	0.624495	0.204471
TNFSF14	-0.146629	0.527001	0.278188
TNFSF15	-0.00379386	0.512011	0.290721
TNFSF4	0.525643	0.325074	0.488018
TNFSF8	-0.436119	0.0181418	1.74132
TNFSF9	0.595591	0.0796359	1.09889
VEGFA	0.104061	0.791452	0.101575
VEGFB	0.737	0.124909	0.903407
VEGFC	0.380586	0.315413	0.501121
XCR1	0.125642	0.914544	0.0387956

## Sheet: Supplemental Table 9
JAK/STAT Signaling SJL PLX v CTRL CD4 T Cell
gene	log2FoldChange	pvalue	-log10(pvalue)
AKT1	0.0236036	0.898007	0.0467201
AKT2	0.013579	0.942907	0.0255312
AKT3	0.501487	0.0169819	1.77001
BCL2L1	0.144155	0.451189	0.345642
CBL	0.0650295	0.739039	0.131333
CBLB	-0.0962422	0.554901	0.255784
CBLC	0.184428	0.184829	0.733231
CCND1	0.340586	0.288428	0.539962
CCND2	-0.0155972	0.916071	0.0380709
CCND3	0.241203	0.137557	0.861517
CISH	0.0751004	0.701027	0.154265
CLCF1	0.686321	0.0169176	1.77166
CNTF	0.224642	0.309535	0.50929
CNTFR	0.352481	0.0419006	1.37778
CREBBP	0.169507	0.308524	0.510711
CRLF2	0.236131	0.29634	0.52821
CSF2	0.371089	0.0308167	1.51121
CSF2RA	0.0751748	0.842064	0.074655
CSF2RB	1.492	1.4242e-06	5.84643
CSF3R	0.775947	0.0442491	1.3541
CTF1	1.00894	0.00194238	2.71167
EP300	-0.434473	0.0138083	1.85986
EPOR	0.023296	0.70032	0.154704
GH1	-0.000154377	0.93921	0.0272372
GHR	-0.535227	0.26435	0.57782
GRB2	0.433828	0.0123552	1.90815
IFNA4	-0.00617133	0.896781	0.0473135
IFNAR1	0.156838	0.288158	0.540369
IFNAR2	-0.229299	0.175704	0.755219
IFNB1	0.381356	0.0391571	1.40719
IFNG	-0.558779	0.00372648	2.4287
IFNGR1	0.0828551	0.539638	0.267898
IFNGR2	0.53731	0.146653	0.83371
IFNLR1	0.224266	0.102053	0.991174
IL10	-0.0413741	0.856031	0.0675105
IL10RA	-0.196898	0.156074	0.806669
IL10RB	-0.0766995	0.70671	0.150759
IL11	0.274148	0.0947098	1.02361
IL11RA	0.910247	0.0270715	1.56749
IL12B	-0.846978	0.0316721	1.49932
IL12RB1	0.337037	0.0423499	1.37315
IL12RB2	-0.0345994	0.872082	0.0594429
IL13	0.19055	0.137601	0.861378
IL13RA1	0.0345409	0.901599	0.0449864
IL15	0.325122	0.375613	0.425259
IL15RA	0.94448	0.00103584	2.98471
IL2	0.0965794	0.846861	0.0721879
IL20RA	0.0682224	0.378977	0.421387
IL20RB	-0.0780334	0.870199	0.0603815
IL21	-0.997945	2.26968e-05	4.64404
IL21R	-0.0456298	0.778087	0.108972
IL22	-0.00934167	0.88633	0.0524045
IL23R	-0.505542	0.246124	0.608846
IL2RA	-0.10978	0.614457	0.211508
IL2RB	-0.00486303	0.974212	0.0113465
IL2RG	0.0510092	0.727241	0.138322
IL3RA	-0.124274	0.666555	0.176164
IL4	0.229761	0.107461	0.96875
IL4R	0.0669575	0.658163	0.181667
IL5	0.028762	0.610008	0.214664
IL5RA	-0.00206624	0.915812	0.0381936
IL6	0.941247	0.00280095	2.55269
IL6R	0.0926538	0.708578	0.149612
IL6ST	0.130483	0.362948	0.440156
IL7	0.171972	0.19261	0.715321
IL7R	0.393366	0.0165571	1.78102
IL9	-0.000535389	0.937656	0.0279564
IL9R	-0.162285	0.711406	0.147882
IRF9	-0.0541184	0.709168	0.149251
JAK1	-0.0303377	0.817059	0.0877466
JAK2	-0.0516382	0.706577	0.15084
JAK3	-0.160956	0.312514	0.505131
LEPR	1.25876	0.000613988	3.21184
LIF	-0.534668	0.0518214	1.28549
LIFR	0.854427	0.0310691	1.50767
MYC	-0.389461	0.0761507	1.11833
OSM	0.741911	0.00320403	2.4943
OSMR	2.38963	3.74141e-05	4.42696
PIAS1	-0.208352	0.323422	0.490231
PIAS2	0.0882867	0.714064	0.146263
PIAS3	-0.386968	0.179679	0.745502
PIAS4	0.463372	0.0812861	1.08998
PIK3CA	0.189689	0.224043	0.649668
PIK3CB	0.182061	0.587806	0.230766
PIK3CD	0.262878	0.0958222	1.01853
PIK3CG	-0.167995	0.293546	0.532324
PIK3R1	0.179063	0.242727	0.614883
PIK3R2	0.691153	0.0111259	1.95367
PIK3R3	0.759493	0.0393628	1.40491
PIK3R5	0.319746	0.0741828	1.1297
PIM1	-0.0767826	0.651995	0.185755
PRLR	0.803529	0.000920384	3.03603
PTPN11	0.155093	0.351304	0.454317
PTPN6	-0.385988	0.0145695	1.83656
SOCS1	0.0283197	0.889146	0.0510269
SOCS2	-0.196188	0.521261	0.282945
SOCS3	0.218609	0.170766	0.767598
SOCS4	-0.552398	0.00563168	2.24936
SOCS5	-0.480569	0.075066	1.12456
SOCS7	0.56246	0.00417729	2.37911
SOS1	-0.153926	0.423253	0.3734
SOS2	0.230164	0.271959	0.565497
SPRED1	-0.00285666	0.999367	0.000274845
SPRED2	-0.0226103	0.952485	0.021142
SPRY1	-0.414143	0.192193	0.716262
SPRY2	-0.387298	0.22595	0.645988
SPRY3	0.2136	0.180963	0.742409
SPRY4	0.0435729	0.263275	0.57959
STAM	-0.497374	0.0566033	1.24716
STAM2	0.218819	0.290593	0.536715
STAT1	-0.138537	0.322679	0.49123
STAT2	0.436465	0.00453315	2.3436
STAT3	0.186674	0.195429	0.709011
STAT4	-0.0331942	0.824848	0.0836263
STAT5A	0.0599586	0.743066	0.128972
STAT5B	0.259343	0.0941454	1.0262
STAT6	0.363886	0.0202437	1.69371
TYK2	-0.0197183	0.898377	0.0465413

[truncated: 11 more sheets: Supplemental Table 10, Supplemental Table 11, Supplemental Table 12, Supplemental Table 13, Supplemental Table 14, Supplemental Table 15, Supplemental Table 16, Supplemental Table 17, Supplemental Table 18, Supplemental Table 19, Supplemental Table 20]
